# Supplementary material for: New Delhi Metallo-Beta-Lactamase Inhibitors: A Systematic Scoping Review
Source: J Clin Med. 2024 Jul 18;13(14):4199. doi: 10.3390/jcm13144199 (PMC11277577; doi:10.3390/jcm13144199)
Supplement: Supplementary file 1 [file jcm-13-04199-s001.zip]

Archive with 1 entries (1 files):
- jcm-3054555-supplementary-Table S1.pdf
